# Supplementary material for: Sustainable Design and DoE-Based Optimization of Polymeric Systems for FDM 3D-Printed Indomethacin Amorphous Solid Dispersions
Source: Pharmaceuticals (Basel). 2026 Apr 1;19(4):562. doi: 10.3390/ph19040562 (PMC13118288; doi:10.3390/ph19040562)
Supplement: Supplementary file 1 [file pharmaceuticals-19-00562-s001.zip]

Archive with 1 entries (1 files):
- pharmaceuticals-4211235-SI.pdf
